# Supplementary material for: Extraction and Characterization of Microplastics from Portuguese Industrial Effluents
Source: Polymers (Basel). 2022 Jul 17;14(14):2902. doi: 10.3390/polym14142902 (PMC9318256; doi:10.3390/polym14142902)
Supplement: Supplementary file 1 [file polymers-14-02902-s001.zip]

Archive with 1 entries (1 files):
- polymers-1756421-supplementary_v2.pdf
